# Supplementary material for: A transcriptional dynamic network during Arabidopsis thaliana pollen development
Source: BMC Syst Biol. 2011 Dec 23;5(Suppl 3):S8. doi: 10.1186/1752-0509-5-S3-S8 (PMC3287576; doi:10.1186/1752-0509-5-S3-S8)
Supplement: Additional file 1 — Major clusters formed from the adjusted strength matrix and the target genes' GO functions. Cluster of the genes. [file 1752-0509-5-S3-S8-S1.xls]

## Sheet: Sheet1
Cluster	TFs	Target genes	GO Function of Target genes
1	NTL6	Hsp70b	heat shock protein 70
	HTA13	AT1G54050	17.4 kDa class III heat shock protein
	MBF1C	HSP101	heat shock protein 101
	FRS6	BAG6	IQ domain-containing protein / BAG domain-containing protein
		AT3G19240	expressed protein
		DIC2	mitochondrial substrate carrier family protein
		AT5G10695	expressed protein
		HSP18.2	18.1 kDa class I heat shock protein
11	AT5G04760	NIH	DEIH-box RNA/DNA helicase
	AT3G62260	GAMMA	bacterial transferase hexapeptide repeat-containing protein
	MBF1C	BGLU20	glycosyl hydrolase family 1 protein / anther-specific protein ATA27
		AT3G11500	small nuclear ribonucleoprotein G,
		AT3G23620	brix domain-containing protein
		SUMO1	ubiquitin-like protein
3	SUVR2	AT1G03560	pentatricopeptide (PPR) repeat-containing protein
	AT5G04760	ARTEMIS	60 kDa inner membrane family protein
	HSFA7B	LPAT3	acyl-CoA:1-acylglycerol-3-phosphate acyltransferase, putative
	AT3G62260	AT1G53540	17.6 kDa class I small heat shock protein
	NTL6	AT1G63610	expressed protein
	HTA13	AT1G67360	rubber elongation factor (REF) family protein
	MBF1C	AT1G74450	expressed protein
	FRS6	AT1G79880	La domain-containing protein
		AT2G19750	40S ribosomal protein S30
		AT2G21690	RNA-binding protein, putative
		AT2G23540	GDSL-motif lipase/hydrolase family protein
		AT2G27520	F-box family protein
		AT2G29500	17.6 kDa class I small heat shock protein
		AT2G30200	expressed protein
		AT2G38185	zinc finger (C3HC4-type RING finger) family protein
		SVR1	pseudouridine synthase family protein
		AT3G01830	calmodulin-related protein, putative
		RCI2B	hydrophobic protein
		AT3G09440	heat shock cognate 70 kDa protein 3
		AT3G10530	transducin family protein / WD-40 repeat family protein
		HSP70	heat shock protein 70
		HAL3A	halotolerance protein
		FUT11	glycoprotein 3-alpha-L-fucosyltransferase A
		GRP4	glycine-rich RNA-binding protein, putative
		MSH1	DNA mismatch repair MutS family
		NTL6	no apical meristem (NAM) family protein
		FTSZ2-2	chloroplast division protein, putative
		FER3	ferritin, putative
		BPG2	expressed protein
		AT3G62080	SNF7 family protein
		AT3G62260	protein phosphatase 2C
		HMT2	homocysteine S-methyltransferase 2
		HSFA7B	heat shock transcription factor family protein ((AT-HSFA7B))
		AT4G09910	arabidopsis thaliana methyl esterase 12
		FZR2	WD-40 repeat family protein
		WRKY34	WRKY family transcription factor
		AR192	co-chaperone grpE family protein
		HSP17.6A	17.7 kDa class II heat shock protein 17.6A
		MPK16	mitogen-activated protein kinase
		emb1644	small nuclear ribonucleoprotein
		ATARP9	expressed protein
		SUVR2	SET domain-containing protein
		AT5G47930	40S ribosomal protein S27
		AT5G48730	pentatricopeptide (PPR) repeat-containing protein
		RHD2	respiratory burst oxidase protein C (RbohC) / NADPH oxidase ((RHD2))
4	AGL57	AT1G35330	zinc finger (C3HC4-type RING finger) family protein
		AGL57	MADS-box family protein
		AT5G03620	subtilase family protein
		CHX3	cation/hydrogen exchanger, putative
		SAL2	3'(2'),5'-bisphosphate nucleotidase
7	AT1G17490	AT1G11240	expressed protein
		LTP1	nonspecific lipid transfer protein 1
		POLD2	DNA polymerase delta small subunit-related
		TMP-A	plasma membrane intrinsic protein 1B ((PIP1B))
		AT4G12980	auxin-responsive protein, putative
		PHT6	inorganic phosphate transporter
8	ATAF1	AT1G01720	no apical meristem (NAM) family protein
		AT1G68890	menaquinone biosynthesis protein-related
		AT2G20560	DNAJ heat shock family protein
		AT3G11230	yippee family protein
		AT3G44380	expressed protein
		ZPR3	expressed protein
		CYP71B5	cytochrome P450 71B5
		AT4G26880	stigma-specific Stig1 family protein
		AT5G07850	transferase family protein
		PHB5	prohibitin, putative
9	DREB2A	AT2G22100	RNA recognition motif (RRM)-containing protein
		AT2G35750	expressed protein
		PMEI2	invertase/pectin methylesterase inhibitor family protein
		AT3G26540	pentatricopeptide (PPR) repeat-containing protein
		FAR4	acyl CoA reductase, putative
		DREB2A	DRE-binding protein
10	AT5G04760	AT1G02540	hypothetical protein
	NTL6
	HTA13	AT1G18530	calmodulin, putative
	MBF1C	AT4G12400	stress-inducible protein, putative
	FRS6	AT5G02490	heat shock cognate 70 kDa protein 2
12	AT4G00130	AT1G74390	exonuclease family protein
		AT4G00130	hypothetical protein
5	HTA13	FAH1	fatty acid hydroxylase
	NTL6	VPS24.2	SNF7 family protein
	AT5G04760	AT5G58787	zinc finger (C3HC4-type RING finger) family protein
6	AT5G03510	HSP17.4	17.4 kDa class I heat shock protein
		AT5G43520	DC1 domain-containing protein
		HSP90.2	heat shock protein 81-2
